# Supplementary material for: A Comprehensive Study on Radiological Hazard Assessment and Geological Features of Gypsum Deposits
Source: Toxics. 2026 Feb 25;14(3):191. doi: 10.3390/toxics14030191 (PMC13030391; doi:10.3390/toxics14030191)
Supplement: Supplementary file 1 [file toxics-14-00191-s001.zip]

Archive with 1 entries (1 files):
- toxics-4087613-supplementary.pdf
